# Supplementary material for: Influence of oat components on lipid digestion using an in vitro model: Impact of viscosity and depletion flocculation mechanism
Source: Food Hydrocoll. 2018 Oct;83:253–64. doi: 10.1016/j.foodhyd.2018.05.018 (PMC6020131; doi:10.1016/j.foodhyd.2018.05.018)
Supplement: Multimedia component 1 [file mmc1.xml]

<?xml version="1.0" encoding="UTF-8" standalone="no"?><data:data><datasets><author>m.m.grundy@reading.ac.uk</author><type>0</type><dataset><value>1</value><reason>Data will be made available on request</reason><comments/></dataset></datasets></data:data>
